# Supplementary material for: Exosome-Based Cell Homing and Angiogenic Differentiation for Dental Pulp Regeneration
Source: Int J Mol Sci. 2022 Dec 27;24(1):466. doi: 10.3390/ijms24010466 (PMC9820194; doi:10.3390/ijms24010466)
Supplement: Supplementary file 1 [file ijms-24-00466-s001.zip]

Archive with 1 entries (1 files):
- ijms-2041345-supplementary.pdf
